# Supplementary material for: The effects of SNAP emergency allotments on state-level SNAP benefits and enrollment during the COVID-19 pandemic
Source: Health Aff Sch. 2024 Aug 28;2(9):qxae109. doi: 10.1093/haschl/qxae109 (PMC11426163; doi:10.1093/haschl/qxae109)
Supplement: qxae109_Supplementary_Data [file qxae109_supplementary_data.zip]

Archive with 3 entries (3 files):
- coi_disclosure_David_Kim.docx
- coi_disclosure_David_Steffen.docx
- HASCHOLAR-D-24-00138.R1 - Online Appendix.pdf
